# Supplementary material for: Potential uses of AI for perioperative nursing handoffs: a qualitative study
Source: JAMIA Open. 2023 Mar 16;6(1):ooad015. doi: 10.1093/jamiaopen/ooad015 (PMC10019806; doi:10.1093/jamiaopen/ooad015)
Supplement: ooad015_Supplementary_Data [file ooad015_supplementary_data.zip]

Archive with 4 entries (4 files):
- merged_pacu_checklist.pdf
- Shorter pacu interview.pdf
- sup_table.docx
- Appendix S3.pdf
